# Supplementary material for: Clinical presentation of human leptospirosis in febrile patients: Urabá, Colombia
Source: PLoS Negl Trop Dis. 2024 Sep 19;18(9):e0012449. doi: 10.1371/journal.pntd.0012449 (PMC11444379; doi:10.1371/journal.pntd.0012449)
Supplement: S1 Data — (XLSX) [file pntd.0012449.s001.xlsx]

## Sheet: Clinica
CODE	PCR_FIN	LEUCOCYTES	%PMN	%LINFOCYTES	%MONOCYTES	%EOSINOFILES	%BASOFILES	HEMOGLOBIN	HEMATOCRITE	PLATELETS	CRP	CREATININE	BUN	GOT-AST	GPT-ALT	TOTAL BILIRRUBIN	DIRECT BILIRRUBIN	PT	PTT	CPK	GLICEMIA	URINARY DENSITY	PH	URINE PROTEINS	Bilir_COUNT	Leuco_COUNT	Eritro_COUNT	Cilin_COUNT	KETON BODIES	DAO_HEM	DATE	ZONE	AGE_YEARS	AGE GROUP	SEX	ETNICITY	OCUPATION_original	ocupariesgo_faine	AMBULATORY	URGENT CARE	HOSPITAL CARE	ICU	HOSPITAL STAY DAYS	DATE OF LAST CONSULTATION	HOSPITALIZATION DATE	HOSPITAL DISCHARGE DATE	SYMPTOM ONSET DATE	DAYS SINCE SYMPTOM ONSET	SAMPLE DAYS
65701	Negative	7680	64.8	23.6	7.6	3.5	0.5	9.7	28.7	332	31.06	0.51	10.75	25.4	20.2					46.3		1015	5	No	Presencia	Presencia	Presencia	Ausencia	Ausencia	19	2016-02-11	2	9	1	2	4	Estudiante	2	2	1	1	2	6	2016-02-10	2016-02-10	2016-02-16	2016-01-22	19	19
65702	Positive	4050	51.9	29.6	9.9	8.41	0.2	11	32.8	213		0.28	4.67	69.1	27.4	0.11	0.06			296.7		1005	6		Ausencia	Ausencia	Ausencia	Ausencia	Ausencia	5	2016-02-12	2	5	1	1	2	Menor de edad	2	2	1	1	2	4	2015-12-20	2015-12-20	2015-12-23	2015-12-15	5	57
65703	Positive	3120	50.3	32.1	15.71	1.9	0	9.1	32.2	67	3.26											1025	5	No	Ausencia	Presencia	Presencia	Ausencia	Ausencia	9	2016-02-15	1	22	2	1	2	Agricultura	1	2	1	1	2	4	2015-12-21	2015-12-22	2015-12-25	2015-12-12	9	63
65704	Negative	19000	91.9	3.9	4	0	0.2	14.8	44	243										41.7		1025	6.5	No	Presencia	Ausencia	Presencia	Ausencia	Ausencia	1	2016-02-15	1	48	2	1	2	Agricultura	1	2	1	1	2	4	2015-12-26	2015-12-26	2015-12-30	2015-12-21	5	54
65705	Positive	5710	77.7	18		4.2		14	40.84	81	27.2		13.2			0.14	0.09	24.2	58.9	66.9		1010	6		Ausencia	Presencia	Ausencia	Ausencia	Ausencia	3	2016-02-15	1	61	2	2	2	Ama de casa	2	2	1	1	2	5	2016-02-12	2016-02-12	2016-02-16	2016-02-09	3	6
65706	Negative																														2016-02-18	2	10	1	1	2	Menor de edad	2	1	2	2	2	0	2016-02-18			2016-01-18	31	30
65707	Negative	4250	44.54	42.64	10.84	0	2.11			63	5.02			184.6	81.3	0.28	0.14			113.6		1020	5	No	Presencia	Presencia	Presencia	Ausencia	Presencia	4	2016-02-17	2	9	1	2	2	Estudiante	2	2	1	1	2	2	2015-12-21	2015-12-21	2015-12-23	2015-12-17	4	60
65708	Positive	2270	47.64	46.74	4.49	0.94	0.44	13.2	38.8	125	0.6	0.8								67.4		1015	6	No	Ausencia	Ausencia	Ausencia	Ausencia	Ausencia		2016-02-17	2	11	1	1	2	Estudiante	2	2	1	1	2	4	2015-12-18	2015-12-18	2015-12-21	2016-02-14		3
65709	Positive	16400	73.6	14.74	11.54	0.14	0.1	11.2	32.3	205	172.1			26.2	13.8	0.35	0.18					1020	6	No	Ausencia	Ausencia	Ausencia	Ausencia	Ausencia	2	2016-02-17	1	5	1	2	2	Estudiante	2	2	1	1	2	11	2015-12-23	2015-12-23	2015-12-30	2015-12-22	1	55
65710	Positive																													0	2016-02-17	1	62	2	2	2	Ama de casa	2	2	1	1	1		2015-12-25	2015-12-27
65711	Positive	6360	17	59.8	22.4	2.4	0.3	11.9	34.4	131		0.78		347.27	483.3					1184.09		1015	7	No	Ausencia	Ausencia	Ausencia	Ausencia	Ausencia		2016-02-19	1	16	1	1	2	Menor de edad	2	2	1	1	1	15	2015-12-03	2015-12-03	2015-12-18	2016-02-15		4
65712	Negative	7040	57.54	27.1	11.9	3.14	0.44	11.2	32.8	139																				21	2016-02-24	1	22	2	1	1	Desempleado	2	1	1	1	2	4	2016-02-21	2016-02-21	2016-02-24	2016-02-04	17	20
65713	Negative	3500	48.84	36.04	12.04	0.34	2.94	13.3	38.4	149	38.74	1.55	11.21	109.9	46.8	0.42	0.21					1015	6	Si	Presencia	Presencia	Ausencia	Presencia	Ausencia	6	2016-02-24	2	19	1	2	4	Estudiante	2	2	1	1	2	4	2016-02-21	2016-02-21	2016-02-25	2016-02-15	6	9
65714	Positive	5740	79.5	9.42	7.5	3.3	0.3	14.1	40.2	204		0.92		126.7	79.8	0.53	0.19			284.7		1020	5		Presencia	Ausencia	Presencia	Ausencia	Ausencia	0	2016-02-25	2	28	2	1	4	Agricultura	1	2	1	1	2	5	2016-02-22	2016-02-22	2016-02-27	2016-02-18	4	7
65715	Negative	4710	71.24	22.44	4.04	0.2	0.2	4.4	32.5	249	52.5			94.9	92	0.16	0.1					1010	8	No	Ausencia	Ausencia	Ausencia	Ausencia	Ausencia	9	2016-03-02	2	12	1	1	4	Menor de edad	2	2	1	1	2	1	2016-02-23	2016-02-23	2016-02-23	2016-02-16	7	16
65716	Negative	29950	82.47	8.34	8.84	0.04	0.24	11	32.9	426.1	173.7	0.37		19.8	9.6	0.09	0.08			17.7		1020	6	No	Ausencia	Presencia	Ausencia	Ausencia	Ausencia	2	2016-03-01	2	4	1	2	2	Menor de edad	2	2	1	1	2	4	2016-02-29	2016-02-29	2016-03-03	2016-02-27	2	4
65717	Positive	10180	75.2	11	132	0.4	0.2	10.6	32.9	221	9.89									141										10	2016-03-04	1	70	2	1	2	Desempleado	2	2	1	1	2	3	2016-03-02	2016-03-02	2016-03-05	2016-02-21	10	13
65718	Positive	7550	38.54	40.54	11.8	9.04	0.44	12.5	38.6	338		0.64		26.5	47.1					27.8		1010	7		Ausencia	Ausencia	Ausencia	Ausencia	Ausencia	27	2016-03-14	2	47	2	2	4	Desempleado	2	2	1	1	2	17	2016-02-16	2016-03-12	2016-03-29	2016-02-14	2	30
65719	Positive	6800	64.1	30.5	5	0.2	0.2	11.7	33.4	162	7.66	0.53		270.57	248.38															8	2016-03-17	2	15	1	2	4	Menor de edad	2	2	1	1	2	10	2016-03-11	2016-03-16	2016-03-26	2016-03-07	4	10
65720	Negative																														2016-03-17	1	65	2	1	2	Agricultura	1	2	1	1	2	15	2016-03-14	2016-03-14	2016-03-30	2016-03-01	13	16
65721	Positive	4060	45	50				11.2	38.4	240		1.14	40	25	26	0.41	0.29					1010	6	No	Presencia	Ausencia	Ausencia	Presencia	Ausencia	29	2016-03-19	2	28	2	1	2	Agricultura	1	1	2	2	2	0	2016-03-16			2016-02-16	29	33
65722	Negative	2300	43	41.5	12.8			15.2	43.9	140																				5	2016-03-22	1	59	2	1	2	Salud	1	1	2	2	2	0	2016-03-18			2016-03-14	4	8
65723	Positive	14220	93.7	5.9		0.4		9.6	27.17	287	14.34									453		1015	6								2016-03-28	1	2	1	1	2	Menor de edad	2	1	1	1	2	8	2016-03-22	2016-03-14	2016-03-31	2016-03-19	3	9
65724	Positive	10940	70	9.24	3.74	16.8	0.34	12.8	38.1	370	35.85	0.62	6.54	123.7	268.2							1015	5	No	Ausencia	Presencia	Presencia	Ausencia	Ausencia	17	2016-03-29	1	45	2	2	2	Ama de casa	2	1	1	1	1	6	2016-03-09	2016-03-18	2016-03-24	2016-03-01	8	28
65725	Negative	15580	87.8	4	8.1	0	0.1	13.9	39.8	171	16.96	0.72	14.6	30.8	38.4	0.31	0.1	10.8	33.4											4	2016-03-22	1	14	1	1	1	Menor de edad	2	2	1	1	2	8	2016-03-18	2016-03-19	2016-03-26	2016-03-15	3	7
65726	Negative	16260	81.94	9.54	7.64	0.84	0.24	11.5	32.9	87	307.15	1.14	22	15	10.7	0.52	0.36	15.1	29.1	21.5	149	1020	5	Si	Ausencia	Presencia	Presencia	Ausencia	Presencia	1	2016-04-04	1	25	2	2	2	Salud	1	1	1	1	1	4	2016-04-03	2016-04-03	2016-04-05	2016-04-02	1	2
65727	Negative	5080	54.9	31.3	7.5	6.11	0.2	15.1	43.6	367		0.8	6.07			0.32	0.12					1020	6.5		Ausencia	Ausencia	Ausencia	Ausencia	Ausencia	22	2016-03-31	2	39	2	1	2	Agricultura	1	1	2	2	2	0	2016-03-22			2016-03-06	16	24
65728	Negative	13910	75.6	14.6	9.7	0.4	0.1	15.1	43.9	188		1.04		21.57	26.79							1010	7	No	Ausencia	Ausencia	Presencia	Ausencia	Presencia	2	2016-04-06	2	36	2	1	1	Agricultura	1	2	1	1	2	4	2016-04-05	2016-04-06	2017-04-10	2016-04-03	2	3
65729	Negative	7580	77.8	19.6		2.6		12	35.46	77		0.64		46.4	83.9	0.57	0.38					1010	9		Ausencia	Presencia	Presencia	Ausencia	Ausencia	9	2016-04-13	1	42	2	2	1	Docente	2	2	1	1	2	3	2016-04-11	2016-04-11		2016-04-02	9	11
65730	Negative	15170	63.8	25.6	9.6	0.94	0.14	10.1	30.6	244	273.9	0.46	5.61	22.3	9.3							1010	6.5	Si	Ausencia	Presencia	Presencia	Ausencia	Ausencia	5	2016-04-20	2	3	1	2	2	Menor de edad	2	2	1	1	2	13	2016-04-16	2016-04-16	2016-04-29	2016-04-11	5	9
65731	Positive	3860	75	20	1	4		12.6	36.04	117				21.1	37.7			25.4		116.5		1000	7		Ausencia	Ausencia	Ausencia	Ausencia	Ausencia	4	2016-04-27	1	5	1	1	1	Menor de edad	2	2	1	1	2	5	2016-04-15	2016-04-26	2016-04-30	2016-04-22		5
65732	Negative																														2016-04-29	1	36	2	1	1	Conductor	2	1	2	2	2	0	2016-04-29			2016-04-24	5	5
65733	Negative	18430	71.43	13.62	14.71	0.44	0.24	11	32.8	369	112.02			15.4	10.3	1.05	0.54			40.3		1025	6	No	Ausencia	Ausencia	Ausencia	Ausencia	Ausencia	2	2016-05-04	1	7	1	2	3	Estudiante	2	2	1	1	1	5	2016-04-30	2016-05-02	2016-05-07	2016-04-30	0	4
65734	Negative	16600	83.14	10.22	0.44	0.44	0.14	11.1	33.5	305	256.14	0.84	5.61	35.7	58.3	0.28	0.17				98	1005	7		Ausencia	Ausencia	Ausencia	Ausencia	Ausencia	8	2016-05-05	1	40	2	2	2	Oficios varios	2	2	1	1	2	36	2016-04-29	2016-04-29	2016-06-04	2016-04-21	8	14
65735	Negative	13930	8540	7.2	5.8	1.5	0.1	12.9	37.8	325	20.3	0.42		219.2	340.18	4.65	3					1020	7.5	No	Presencia	Ausencia	Presencia	Ausencia	Presencia	2	2016-05-12	1	52	2	2	2	Restaurante	2	1	1	1		8	2016-05-09	2016-05-11	2016-08-17	2016-05-09	0	3
65736	Positive	13620	61	29	8	2		10.2	31	386		0.3		23.6	10.17					50.9		1010	8.5	No	Ausencia	Ausencia	Ausencia	Ausencia	Ausencia	31	2016-05-10	1	5	1	2	2	Menor de edad	2	2	1	1	2	5	2016-05-04	2016-05-05	2016-05-10	2016-04-05	29	35
65737	Negative	16690	84.8	6.3	8.7	0	0.2	12.6	36.2	337	1.63											1030	5.5	No	Ausencia	Ausencia	Ausencia	Ausencia	Ausencia	4	2016-05-17	1	8	1	1	2	Estudiante	2	2	1	1	2	3	2016-05-16	2016-05-16	2016-05-18	2016-05-12	4	5
65738	Negative	6300	52	32.5	9.6	4.3	1.6	14.4	41.5	239										97.3		1005	7	No	Ausencia	Ausencia	Ausencia	Ausencia	Ausencia	0	2016-05-19	1	33	2	1	2	Salud	1	1	1	1	2	4	2016-05-18	2016-05-18	2016-05-21	2016-05-07	11	12
65739	Negative	3200	87.5	7.6	4.3			17	50.3	128				186.7	102.33	0.64	0.43					1015	6.5	No	Presencia	Ausencia	Ausencia	Ausencia	Ausencia	3	2016-05-26	1	56	2	1	1	Restaurante	2	1	1	1	2	4	2016-05-22	2016-05-24	2016-05-28	2016-05-18	4	8
65740	Negative	2310	75	21	2	2		11.3	32.9	132	102.5			24.8	22							1020	6	No	Ausencia	Ausencia	Ausencia	Ausencia	Ausencia	27	2016-05-27	1	6	1	2	1	Menor de edad	2	2	1	1	2	8	2016-05-23	2016-05-23	2016-05-31	2016-05-20	3	7
65741	Negative	17400	54.74	24.84	7.84	12.44	0.3	8.5	25.52	283	32.19	0.66	14.95	32.6	15.8	0.23	0.15				84	1020	5	Si	Ausencia	Presencia	Presencia	Ausencia	Ausencia	3	2016-05-31	1	6	1	1	2	Menor de edad	2	2	1	1	1	5	2016-05-28	2016-05-28	2016-06-02	2016-05-26	2	4
65742	Positive	13100	79.3	7.32	13.3	0	0.1	13.3	40.1	329		0.87	13.55	21.2	35.4	0.46				49.9										10	2016-06-10	1	49	2	1	2	Conductor	2	1	1	1	2	12	2016-05-30	2016-06-10	2016-06-21	2016-05-30	0	10
65743	Negative																														2016-06-22	2	39	2	1	1	Agricultura	1	1	2	2	2	0	2016-06-21			2016-06-02	19	20
65744	Negative	5520	40.2	53.1	5.7	0.7	0.3	12.7	39	243		0.6										1010	6		Ausencia	Ausencia	Ausencia	Ausencia	Ausencia	6	2016-07-01	1	53	2	2	1	Salud	1	1	1	2	2	0	2016-07-01			2016-06-25	6	6
65745	Negative	10100	56	40	4			16.2	53.1	218		0.96									238	1025	6		Ausencia	Ausencia	Ausencia	Ausencia	Ausencia	33	2016-07-08	1	45	2	1	1	Mecanico	2	1	2	2	2	0	2016-07-08			2016-06-05	33	33
65746	Negative	11270	81.4	13.8	3	0.7	1.1	17.5	53.7	83	3.91	2.48	18.5	273.94	118.98	0.88	0.52	34.6	75.3	16783										14	2016-07-07	1	25	2	1	2	Militar	1	2	1	1	1	5	2016-07-04	2016-07-05	2016-07-10	2016-06-20	14	17
65747	Positive	5350	58.34	18.34	14.04	9.01	0.4	10.9	32.6	65	108.6																			3	2016-07-13	2	10	1	1	4	Menor de edad	2	2	1	1	2	4	2016-07-11	2016-07-11	2016-07-15	2016-07-08	3	5
65748	Positive	10600	73.3	6.42	12.9	7.11	0.3	12.3	34	200	256.09	0.82	11.25		28.3	4.25	3.29					1015	6	No	Presencia	Ausencia	Ausencia	Ausencia	Ausencia	5	2016-07-15	1	16	1	1	3	Estudiante	2	1	1	1	2	9	2016-07-11	2016-07-13	2016-07-22	2016-07-08	3	7
65749	Positive	3160	56.4	22.5	17.4	2.8	0.9	13	37.7	200	0.88									69		1025	5	No	Ausencia	Ausencia	Ausencia	Ausencia	Ausencia	12	2016-07-15	2	52	2	2	4	Salud	1	1	1	1	2	5	2016-07-15	2016-07-15	2016-07-20	2016-07-03	12	12
65750	Negative	10000	70.8	21.8	7.2	0	0.2	14.2	39.2	239																				17	2016-07-19	1	23	2	2	2	Desempleado	2	1	2	1	2	4	2016-07-18	2016-07-19	2016-07-23	2016-07-01	17	18
65751	Negative	5480	50	44	6			12.7	38.6	150		0.86		22	32	1.12	0.35				100	1030	6		Ausencia	Presencia	Presencia	Ausencia	Ausencia	8	2016-07-26	2	32	2	1	2	Agricultura	1	1	2	2	2	0	2016-06-26			2016-07-18		8
65752	Positive	5450	88	10		2		11.5	36.56	155	128.87											1020	5		Ausencia	Presencia	Presencia	Ausencia	Presencia	9	2016-07-27	1	23	2	2	2	Estudiante	2	2	1	1	2	8	2016-07-24	2016-07-25	2016-08-01	2016-07-15	9	12
65753	Negative	12750	82.1	9.8	8.1	0	0	15.1	42.3	133	118											1020	6		Ausencia	Ausencia	Presencia	Ausencia	Presencia	2	2016-07-27	1	85	2	1	2	Jubilado	2		1	1	2	4	2016-07-23	2016-07-23	2016-07-27	2016-07-22	1	5
65754	Negative	36900	92.8	2.24	1.82	0.04	0.14	12.5	35.7	225	287	1.06	29.4		36.8	0.97	0.5			48.8		1025	5	No	Ausencia	Presencia	Presencia	Ausencia	Presencia	2	2016-07-27	2	39	2	2	2	Ama de casa	2	2	1	1	2	7	2016-07-23	2016-07-23	2016-07-30	2016-07-21	2	6
65755	Negative	4880	74.4	74	17.8	0.2	0.2	14.7	44.3	152	21.04	1.2	20.53	36.84								1030	6	Si	Ausencia	Ausencia	Presencia	Ausencia	Ausencia	2	2016-07-28	1	24	2	1	1	Militar	1	2	1	1	2	14	2016-07-24	2016-07-24	2016-08-07	2016-07-24	0	4
65756	Positive	9100	77.8	16.1	6.1			11.7	33.8	213																				25	2016-07-28	2	13	1	2	2	Estudiante	2	1	2	2	2	0	2016-07-28			2016-07-01	27	27
65757	Negative	9610	89.3	4.4	4.4	0.7	0.7	13.6	40.1	137				25	44					59										3	2016-07-29	1	20	2	1	1	Estudiante	2	2	1	1	2	4	2016-07-26	2016-07-29	2016-08-01	2016-07-25	1	4
65758	Negative	3400	43.5	32.1	19.1	5	0.3	11.2	34.7	168	93.44	0.72	13.5	18.3	16.4	0.39	0.14				144									1	2016-08-01	1	42	2	1	3	Agricultura	1	1	1	1	2	5	2016-07-28	2016-07-28	2016-08-02	2016-07-27	1	4
65759	Positive	5600	38.6	42.9	17.11	0.9	0.5	14.1	40.9	212	25.5	0.47	10.75	11	10.2	0.37	0.15			31	166	1020	5		Ausencia	Ausencia	Presencia	Ausencia	Ausencia	12	2016-08-01	2	79	2	2	2	Ama de casa	2	1	1	1	2	5	2016-08-01	2016-08-02	2016-08-06	2016-07-20	12	11
65760	Negative	19420	86	4	5	5		10.3	30.5	193				14	16	2.56	1.41			47		1020	5	Si	Ausencia	Presencia	Presencia	Ausencia	Ausencia	1	2016-08-06	1	14	1	1	2	Estudiante	2	1	1	1	2	1	2016-08-05	2016-08-06	2016-08-07	2016-08-04	1	2
65761	Positive	7280	70.8	23.14	6.04	0.04	0.14	11	31.9	139	30.31	0.55	15.4	208.5	1313	1.41	1.3			47.2		1015	6	No	Presencia	Ausencia	Ausencia	Ausencia	Presencia	18	2016-08-09	1	14	1	1	2	Estudiante	2	1	1	1	2	9	2016-08-02	2016-08-02	2016-08-11	2016-07-16	17	23
65762	Negative	16670	68	14	13	5		14.3	43.4	262										40		1010	6		Ausencia	Ausencia	Ausencia	Ausencia	Ausencia	6	2016-08-10	1	59	2	1	1	Conductor	2	1	1	1	2	9	2016-08-07	2016-08-08	2016-08-16	2016-08-02	5	8
65763	Negative	4300	72	24	2	2	0.24	9.7	27.9	53.4	57.6	0.51	11.68	39.1	31.3	0.6	0.35			24		1015	5		Ausencia	Ausencia	Ausencia	Ausencia	Ausencia	7	2016-08-11	2	12	1	1	2	Estudiante	2	2	1	1	2	3	2016-08-08	2016-08-08	2016-08-11	2016-08-01	7	10
65764	Negative	16350	79.9	14.6	5.5			13.9	45.6	283		0.79		81	66	2.2	1.41			94		1010	5		Ausencia	Ausencia	Presencia	Ausencia	Presencia	2	2016-08-19	1	40	2	1	2	Agricultura	1	2	1	1	2	10	2016-08-15	2016-08-17	2016-08-24	2016-08-13	2	6
65765	Negative	25000	77	12	9.4	0.74	0.14	9.4	28.8	446	3			23	8.7	0.3	0.16			93		1010	5		Ausencia	Ausencia	Ausencia	Ausencia	Ausencia	31	2016-08-22	1	2	1	1	2	Menor de edad	2	1	1	1	2	5	2016-08-19	2016-08-19	2016-08-23	2016-07-20	30	32
65766	Positive	28700	39.9	38.9	8.2	12.8	0.2	10.9	36.7	357	0										112.32	1010	6.5		Ausencia	Presencia	Presencia	Ausencia	Ausencia	5	2016-08-23	2	2	1	2	2	Menor de edad	2	1	1	1	2	10	2016-08-20	2016-08-20	2016-08-29	2016-08-16	4	7
65767	Negative																														2016-08-24	1	18	1	1	2	Estudiante	2	1	2	2	2	0	2016-08-22			2016-07-02	51	52
65768	Positive	5630	64	25	6	5		15.7	46.2	121		1.04		63	48	0.49	0.38			687		1005	7		Ausencia	Ausencia	Ausencia	Ausencia	Ausencia	5	2016-08-24	2	44	2	1	2	Agricultura	1	1	1	1	2	7	2016-08-19	2016-08-23	2016-08-29	2016-08-18	1	6
65769	Negative	12410	89.24	7.34	3.14	0.2	0.2	13	37.2	42.2	167.57			19.6	28.9					124.2		1015	5	No	Presencia	Presencia	Presencia	Presencia	Ausencia	5	2016-08-26	1	63	2	1	2	Agricultura	1	2	1	1	2	8	2016-08-24	2016-08-24	2016-09-01	2016-08-19	5	7
65770	Negative	3960	58	26	10			12.6	37.2	71				45.7	39					488		1020	5		Ausencia	Ausencia	Ausencia	Ausencia	Ausencia	6	2016-08-27	1	56	2	1	2	Agricultura	1	1	1	1	2	10	2016-08-26	2016-08-26	2016-09-04	2016-08-20	6	7
65771	Positive																														2016-09-03	2	42	2	2	2	Ama de casa	2	1	2	2	2	0	2016-09-01			2016-08-21	11	12
65772	Positive	8220	38	44	6.7	10.8	0.2	12.5	38.5	265		0.49										1005	5		Ausencia	Ausencia	Ausencia	Ausencia	Ausencia	5	2016-09-03	2	10	1	2	2	Estudiante	2	1	2	2	2	0	2016-09-01			2016-08-31	1	3
65773	Negative		59.5	31.2	4.1	2.9	0.2	12.7	38.1	150		0.29										1005	5		Ausencia	Ausencia	Ausencia	Ausencia	Ausencia	8	2016-08-29	2	7	1	2	2	Estudiante	2	1	2	2	2	0	2016-09-01			2016-08-28	4	1
65774	Positive	14520	72.1	7.9	18.9	0.6	0.5	7.3	27.1	465	0	1.53	20.4	54.32	56.65	2.43	1.58					1030	5.5	No	Presencia	Presencia	Presencia	Ausencia	Ausencia	31	2016-09-12	1	43	2	1	3	Agricultura	1	2	1	1	1	14	2016-09-11	2016-08-22	2016-09-06	2016-08-11	31	31
65775	Positive	15530	83.7	8.12	8.1	0	0.1	13.1	38.3	163	102.3	0.54	7.94							149.5		1015	5	No	Presencia	Presencia	Presencia	Ausencia	Ausencia	1	2016-09-13	1	60	2	2	2	Ama de casa	2	2	1	1	2	5	2016-09-10	2016-09-10	2016-09-15	2016-09-09	1	4
65776	Negative	7290	84.51	8.62	6.7	0.1	0.1	13.5	39.7	197	135.36									57.3		1000	6.5		Ausencia	Ausencia	Presencia	Ausencia	Ausencia	1	2016-09-13	2	30	2	2	1	Ama de casa	2	2	1	1	2	5	2016-09-10	2016-09-10	2016-09-16	2016-09-09	1	4
65777	Negative	19820	51.24	33.94	11.94	2.8	0.2	10.4	30.9	330	107.31											1010	6		Ausencia	Presencia	Presencia	Ausencia	Presencia	5	2016-09-14	2	2	1	1	2	Menor de edad	2	2	1	1	2	4	2016-09-11	2016-09-11	2016-09-14	2016-09-06	5	8
65778	Positive																														2016-09-16	2	21	2	2	2	Desempleado	2	1	2	2	2	0	2016-09-16			2016-08-29	18	17
65779	Negative	19550	66.64	19.29	12.94	1.2	0.2	12.3	36	315	23.81											1020	5		Presencia	Ausencia	Presencia	Ausencia	Presencia	7	2016-09-26	2	8	1	1	3	Estudiante	2	2	1	1	2	6	2016-09-24	2016-09-24	2016-09-30	2016-09-17	7	9
65780	Positive																														2016-10-01	2	47	2	1	2	Agricultura	1	2	1	2	2	8	2016-08-10	2016-08-10	2016-08-16	2016-08-02	8	59
65781	Negative																														2016-10-05	1	50	2	1	2	Desempleado	2	1	2	2	2	0	2016-10-05			2016-09-01	34	34
65782	Positive	5130	45.2	39.6	10.1	3.9	1.2	14.2	43	263										339		1015	7		Ausencia	Ausencia	Ausencia	Ausencia	Ausencia	8	2016-10-08	1	37	2	1	2	Agricultura	1	1	1	1	2	5	2016-10-06	2016-10-06	2016-10-10	2016-09-28	8	10
65783	Negative	8110	87	8		5		13.5	41	139	133									147		1025	6	No	Ausencia	Presencia	Presencia	Ausencia	Ausencia	0	2016-11-01	1	42	2	1	2	Agricultura	1	2	1	1		6	2016-10-28	2016-10-29	2016-11-03	2016-10-28	0	3
65784	Positive	6790	56.2	27.1	12.5	3.9	0.3	11.7	33.9	279	63.44	0.6	7.48	13.7	9.2					87.7		1015	8		Ausencia	Ausencia	Ausencia	Ausencia	Ausencia	17	2016-11-02	1	14	1	1	3	Estudiante	2	2	1	1	2	6	2016-10-31	2016-10-31	2016-11-06	2016-10-15	16	17
65785	Positive	4870	80.51	15.02	4.3	0.2	0	13.1	38.2	159	161.76									123.7		1015	5	No	Ausencia	Presencia	Presencia	Ausencia	Ausencia	3	2016-11-17	2	54	2	2	2	Ama de casa	2	2	1	1		5	2016-11-16	2016-11-16	2016-11-21	2016-11-13	3	4
65786	Negative	14050	90	5	5			14.7	41.5	308		1.36		43	20	0.29	0.17			1411		1020	5		Ausencia	Ausencia	Ausencia	Ausencia	Ausencia	5	2016-11-25	1	17	1	1	1	Estudiante	2	2	1	1	2	4	2016-11-24	2016-11-24	2016-11-28	2016-11-19	5	6
65787	Negative	12150	92.31	3.92	3.5	0.1	0.2	14.5	41.8	169	177.6	1.08	16.3	79.8	43.3	0.87	0.33			104.97		1010	7	No	Ausencia	Ausencia	Ausencia	Ausencia	Presencia	2	2016-11-28	1	18	1	1	1	Estudiante	2	2	1	1	2	4	2016-11-25	2016-11-25	2016-11-29	2016-11-23	2	5
65788	Positive	7780	78	21	1	0	0	15.8	43.8	40.2		1.56	30.84	49.4	126.5	2.31	127					1015	5	No	Presencia	Ausencia	Presencia	Ausencia	Presencia	4	2016-11-26	2	26	2	1	2	Agricultura	1	2	1	1	2	4	2016-11-25	2016-11-25	2016-11-29	2016-11-21	4	5
65789	Negative	9420	68.4	22.7	5.2	3.4		10.3	31.6	334		3.3	53.7	376	243	0.15	0.11			10540		1015	5	No	Ausencia	Ausencia	Ausencia	Ausencia	Ausencia	12	2016-11-29	2	60	2	2	2	Ama de casa	2	2	1	1		13	2016-11-24	2016-11-25	2016-12-09	2016-11-12	12	17
65790	Negative	2750	57.1	36.3	5.9	0.3	0.4	13.8	415	191		0.6	9.4	307.5	107.32					9804		1025	6.5	No	Ausencia	Ausencia	Ausencia	Ausencia	Presencia	4	2016-12-05	1	7	1	1	3	Estudiante	2	2	1	1		6	2016-12-01	2016-12-01	2016-12-06	2016-11-27	4	8
65791	Negative	14120	78.4	8.1	11.4	2.1	0	13	38.6	227	30.95	0.88		0.3	79.7					100										10	2016-12-05	2	23	2	2	2	Otros	2	1	1	2	2	0	2016-12-02			2016-11-25	7	10
65792	Negative	5120	65	30		5		14.3	41.6	145	9.2	1.1	9.34	32	15	0.12	0.25													2	2016-12-13	1	31	2	2	2	Agricultura	1	2	1	1	2	6	2016-12-12	2016-12-12	2016-12-18	2016-12-10	2	3
65793	Negative	5270	7371	19.52	6.6	0	0.2	13.1	36.8	292	64.3											1015	6		Ausencia	Ausencia	Ausencia	Ausencia	Ausencia	15	2016-12-16	1	20	2	1	2	Otros	2	2	1	1		4	2016-12-13	2016-12-13	2016-12-17	2016-11-28	15	18
65794	Negative	5680	73	15	4	3		14	40	238		0.9	8.4	24	11					180		1020	8	No	Ausencia	Presencia	Ausencia	Ausencia	Ausencia	2	2016-12-20	2	29	2	1	4	Oficios varios	2	2	1	1		6	2016-12-19	2016-12-19	2016-12-25	2016-12-17	2	3
65795	Negative	6720	83	12	4	1		14.4	40	120		1.4		70	56	0.36	0.17			62		1020	5	Si	Ausencia	Ausencia	Presencia	Ausencia	Ausencia	2	2016-12-23	2	20	2	1	2	Agricultura	1	2	1	1	2	7	2016-12-21	2016-12-21	2016-12-27	2016-12-19	2	4
65796	Negative	5370	66.4	24.8	8.2	0.4	0.2	13	39.3	102	60.6	1		18.6	10					239.4		1020	5		Ausencia	Ausencia	Ausencia	Ausencia	Ausencia	1	2017-01-07	1	80	2	1	3	Otros	2	2	1	1	2	10	2017-01-04	2017-01-04	2017-01-13	2017-01-04	0	3
65797	Negative	8780	80.7	9.14	9.64	0.14	0.54	13.3	36.8	69	49.16	1.98	70.56	123.5	52.1	13.28	12.02	16.7	33.3	598.5		1015	6		Presencia	Presencia	Presencia	Ausencia	Ausencia	9	2017-01-07	1	26	2	1	3	Desempleado	2	1	1	1	1	8	2017-01-06	2017-01-06	2017-01-13	2016-12-28	9	9
65798	Negative	4570	76.61	10.72	5.7	7		12.2	37	181	14.21			22	14.5	0.22	0.11			61		1020	8		Ausencia	Presencia	Ausencia	Ausencia	Ausencia	2	2017-01-11	1	17	1	2	2	Otros	2	2	1	1	2	5	2017-01-06	2017-01-09	2017-01-12	2017-01-06	0	5
65799	Negative	5480	45.24	41.24	8.84	4.6	0.2	11.8	34	229		1.4	17.29																	7	2017-01-13	1	38	2	1	2	Independiente	2	2	1	2	2	0	2017-01-13			2017-01-10	3	3
65100	Positive	5840	65.34	14.04	16.34	3.9	0.5	13	38	150	23.29	0.55	8.88	34	19.4	1.21	0.47			353.8		1005	5		Ausencia	Ausencia	Presencia	Ausencia	Ausencia	4	2017-01-14	2	13	1	1	2	Estudiante	2	2	1	1	2	8	2017-01-12	2017-01-13	2017-01-20	2017-01-08	4	6
[truncated: 171 more columns]

## Sheet: Coding
CODE	Participant code
DATE	Date
ZONE	Zone (1 Urban 2 Rural)
AGE IN YEARS	Age in years
AGE GROUP	Age group (1 bellow 19 years of age 2 above 19 years of age)
SEX	Sex (1 male 2 female)
ETNICITY	Selfreported etnicity (1 White 2 Mestizo 3 Black 4 Indigenous)
ORIGINAL OCUPATION	Original ocupation
FAINE OCUPATION	Ocupation risk acording to FAINE (1 Yes 2 No)
AMBULATORY	Outpatinet care (1 Yes 2 No)
EMERGENCY DEPARTMENT	Urgent Care (1 Yes 2 No)
HOSPITALIZATION	Hospitalization (2 No 1 Yes)
ICU	ICU (1 Yes 2 No)
DAYS IN HOSPITAL	number of days of hospital stay
CONSULTATION DATE	Consultation date
HOSPITALIZATION DATE	Date of hospitalization
DATE DISCHARGE	Date of hospital discharge
DATE OF SYMPTOM ONSET	Date of symptom onset
DAYS SINCE SYMPTOM ONSET	Days between symptoms onset and consultation
SAMPLE DAYS	Days between symptoms onset and the taking of blood sample for leptospira PCR
PREVIOUS LEPTO	Know previos leptospirosis diagnosis (1 Yes 2 No)
PREVIOUS LEPTO TEST	Previously had any lepto test done (1 Yes 2 No)
PREVIOUS LEPTO HOSPITALIZATION	Presviosly hospitalized dou to leptospirosis (1 Yes 2 No)
MOMENT_DX	Moment of the diagnosis
SICK COINHABITANT	Coinhabitant sick with leptospirosis (2 No 1 Yes)
LEPTO CASES IN HOUSEHOLD	Number of people sick with leptospirosis in the household
RELATION TO SICK COINHABITANT	Relationship with sick coinhabitant
GENERAL COMORBILITY	General comorbility categorized
ORIGINAL COMORBILITY	Original comorbility
COMPLICATION YN	Presence of any Complications (1 Yes 2 No)
ORIGINAL COMPLICATION	Complication registered
DEATH	Patient death (2 No 1 Yes)
DPP	Rapid DPP Test (1 Positive 2 Negative)
DARK FIELD	Dark field test (1 Positive 2 Negative)
ELISA	ELISA test (1 Positive 2 Negative)
URINE CULTURE	Urine culture (1 Positive 2 Negative)
BLOOD CULTURE	Blood culture (1 Positive 2 Negative)
MALARIA	Malaria diagnosis (2 No 1 Yes)
DENGUE	Dengue diagnosis (2 No 1 Yes)
CHIKUN	Chikungunya Diagnosis (2 No 1 Yes)
BLOOD PCR	Blood PCR result (1 Positive 2 Negative)
URINE PCR	Urine PCR result (1 Positive 2 Negative)
POSITIVE PCR	Positive blood or urine PCR result (1 Positive 2 Negative)
MAT1_Positive/Negative	MAT results (1 Positive 2 Negative)
MAT1_Fiocruz	MAT 1L. interrogans icterohaemorragiae (1 Positive 2 Negative)
MAT2_Fiocruz	MAT 2L. interrogans icterohaemorragiae (1 Positive 2 Negative)
MATF_Fiocruz	MAT final L. interrogans icterohaemorragiae (1 Positive 2 Negative)
FiocruzTit	Titers Fiocruz
MAT1_Canicola	MAT 1 L. interrogans Canicola (1 Positive 2 Negative)
MAT2_Canicola	MAT 2 L. interrogans Canicola (1 Positive 2 Negative)
MATF_Canicola	MAT final L. interrogans Canicola (1 Positive 2 Negative)
MAT1_Pomona	MAT 1 L. interrogans Pomona (1 Positive 2 Negative)
MAT2_Pomona	MAT 2 L. interrogans Pomona (1 Positive 2 Negative)
MATF_Pomona	MAT final L. interrogans Pomona (1 Positive 2 Negative)
PomonaTit	Titers Pomona
MAT1_Hardjo	MAT 1 L. interrogans Hardjo (1 Positive 2 Negative)
MAT2_Hardjo	MAT 2 L. interrogans Hardjo (1 Positive 2 Negative)
MATf_Hardjo	MAT final L. interrogans Hardjo (1 Positive 2 Negative)
MAT1_Brastislava	MAT 1 L. interrogans Bratislava (1 Positive 2 Negative)
MAT2_Brastislava	MAT 2 L. interrogans Bratislava (1 Positive 2 Negative)
MATF_Bratislava	MAT final L. interrogans Bratislava (1 Positive 2 Negative)
MAT1_Ballum	MAT 1 L.borgpeterseni Ballum (1 Positive 2 Negative)
MAT2_Ballum	MAT 2 L.borgpeterseni Ballum (1 Positive 2 Negative)
MATF_Ballum	MAT final L.borgpeterseni Ballum (1 Positive 2 Negative)
MAT1_Tarassovi	MAT 1 L.borgpeterseni Tarassovi (1 Positive 2 Negative)
MAT2_Tarassovi	MAT 2 L.borgpeterseni Tarassovi (1 Positive 2 Negative)
MATF_Tarassovi	MAT final L.borgpeterseni Tarassovi (1 Positive 2 Negative)
MAT1_Panama	MAT 1 L.noguchi Panama (1 Positive 2 Negative)
MAT2_Panama	MAT 2 L.noguchi Panama (1 Positive 2 Negative)
MATF_Panama	MAT final L.noguchi Panama (1 Positive 2 Negative)
MAT1_Shermani	MAT 1 L. santarosai Shermani (1 Positive 2 Negative)
MAT2_Shermani	MAT 2 L. santarosai Shermani (1 Positive 2 Negative)
MATF_Shermani	MAT final L. santarosai Shermani (1 Positive 2 Negative)
MAT1_JET	MAT 1 L.santarosai grippothyposa JET (1 Positive 2 Negative)
MAT2_JET	MAT 2 L.santarosai grippothyposa JET (1 Positive 2 Negative)
MATF_Jet	MAT final L.santarosai grippothyposa JET (1 Positive 2 Negative)
JETTit	Titers JET
MAT1_AIM	MAT 1 L.santarosai Autumnalis AIM (1 Positive 2 Negative)
MAT2_AIM	MAT 2 L.santarosai Autumnalis AIM (1 Positive 2 Negative)
MATF_AIM	MAT final L.santarosai Autumnalis AIM (1 Positive 2 Negative)
MAT1_Licesarasae	MAT 1 L.licerasaiae (1 Positive 2 Negative)
MAT2_Licesarasae	MAT 2 L.licerasaiae (1 Positive 2 Negative)
MATF_Licerasae	MAT final L.licerasaiae (1 Positive 2 Negative)
MAT1_Coaglutinacion	MAT 1 Coaglutination (1 Yes 2 No)
MAT2_100_posneg	MAT 2 Coaglutination (1 Yes 2 No)
MAT2_Coaglutinaciones	MAT final Coaglutination (1 Yes 2 No)
MAT100final	MAT 1:100 (1 Positive 2 Negative)
Serogrupo_nativo	Positivo a algun serogrupo nativo (AIM o JET) (1 Positive 2 Negative)
Coaglution_final	Coaglutinación (1 Yes 2 No)
Interrogans1	L.interrogans (1 Positive 2 Negative)
Noguchi1	L.noguchi (1 Positive 2 Negative)
Borgpeterseni1	L.borgpeterseni (1 Positive 2 Negative)
Santarosai1	L.santarosai (1 Positive 2 Negative)
Licerasiae1	L.licerasaiae (1 Positive 2 Negative)
MALAISE	(1 Yes 2 No)
DIZZINES	(1 Yes 2 No)
NAUSEA	(1 Yes 2 No)
NASAL CONGESTION	(1 Yes 2 No)
RESP DIFFICULTY	(1 Yes 2 No)
DISURIA	(1 Yes 2 No)
MIALGIA	(1 Yes 2 No)
LUMBAR PAIN	(1 Yes 2 No)
CHILLS	(1 Yes 2 No)
SWEATING	(1 Yes 2 No)
VOMIT	(1 Yes 2 No)
COUGH	(1 Yes 2 No)
RED EYE	(1 Yes 2 No)
OLIGURIA	(1 Yes 2 No)
ARTRALGIAS	(1 Yes 2 No)
CALF PAIN	(1 Yes 2 No)
MUSCLE PAIN	(1 Yes 2 No)
HEAD ACHE	(1 Yes 2 No)
INHABILITY TO STAND	(1 Yes 2 No)
DIARREA	(1 Yes 2 No)
EAR PAIN	(1 Yes 2 No)
RASH	(1 Yes 2 No)
ANURIA	(1 Yes 2 No)
Anuria/oliguria	(1 Yes 2 No)
EYE PAIN	(1 Yes 2 No)
PAIN RIGHT HIPOCONDRIUS	Pain in the right hypochondrium (1 Yes 2 No)
BLEEDING	Hemorrhagic manifestation (1 Yes 2 No)
EPISTAXIS	(1 Yes 2 No)
MELENA	(1 Yes 2 No)
METRORRHAGIA	(1 Yes 2 No)
HEMATEMESIS	(1 Yes 2 No)
PETEQUIAS	(1 Yes 2 No)
RECTORRHAGIA	(1 Yes 2 No)
GINGIVORRAGIA	(1 Yes 2 No)
EQUIMOSIS	(1 Yes 2 No)
HEMOPTISIS	(1 Yes 2 No)
HEMATURIA	(1 Yes 2 No)
OBS_SIG	Observaciones
other_SIG	other signs
Weight	Weight in kg
HR	Heart rate
PR	Pulmonary rate
TEMP	Temperature
ART_PRES	Arterial pression
Height	Height in cm
CIANOSIS	(1 Yes 2 No)
ICTERICIA	(1 Yes 2 No)
DESHIDRATACION	(1 Yes 2 No)
SUDORACION	(1 Yes 2 No)
ALTER_CONJUNTIVA	(1 Yes 2 No)
ALTER_NASAL	(1 Yes 2 No)
LESION_CAV_ORAL	(1 Yes 2 No)
CONGESTION_FARINGEA	(1 Yes 2 No)
ADENOMEGALIA	(1 Yes 2 No)
IRRITA_MENINGEA	(1 Yes 2 No)
ERITEMA_TIMPANICO	(1 Yes 2 No)
CREPITOS	(1 Yes 2 No)
SIBILANCIAS	(1 Yes 2 No)
HIPOVENTILACION	(1 Yes 2 No)
RONCUS	(1 Yes 2 No)
TAQUICARDIA	(1 Yes 2 No)
BRADICARDIA	(1 Yes 2 No)
DOL_PALPA_ABDOM	(1 Yes 2 No)
HEPATOMEGALIA	(1 Yes 2 No)
ESPLENOMEGALIA	(1 Yes 2 No)
ESCALA_GLASGOW	Score in the Glasgow Scale
CONVULSION	(1 Yes 2 No)
REFLEJO_ANORMAL	(1 Yes 2 No)
Meningismo	(1 Yes 2 No)
PRUEBA_TORNIQUETE	(1 Positive 2 Negative)
BROTES	Presence of rash (1 Yes 2 No)
PETEQUIAS	Presence of petequia (1 Yes 2 No)
VENOPUNCTURE	Venopuncture alterations (1 Yes 2 No)
ANTIBIOT	Antiobiotic treatment (1 Yes 2 No)
DAYS_TTO	Days of antiobiotic treatment
COMPLETE ATB	Did the patient complete antiobiotic treatment (1 Yes 2 No)
CEFTRIAXONE	(1 Yes 2 No)
PENICILINE	(1 Yes 2 No)
DOXICICLINE	(1 Yes 2 No)
CIPROFLOXACINE	(1 Yes 2 No)
AMOXICILINE	(1 Yes 2 No)
AMP_SULBACT	(1 Yes 2 No)
OTHER TTM	Descriptin of other treatments
DAO_HEM	Days pased between disease onset and hemogram test
HEMOGRAM Date	Date of the hemogram
LEUKOCYTES	LEUKOCYTES
PMN	PMN
LINFOCYTES	LINFOCYTES
MONOCYTES	MONOCYTES
EOSINOFILES	EOSINOFILES
BASOFILES	BASOFILES
HEMOGLOBIN	HEMOGLOBIN
HEMATOCRIT	HEMATOCRIT
PLATELETS	PLATELETS
TOTAL PLASMA PROTEINS	TOTAL PLASMA PROTEINS
ALBUMIN	ALBUMIN
DAO_QUIM	Days pased between disease onset and blood quimestry tests
QUISDATE	Date of blood quimestry tests
CRP	CRP
CREATININE	CREATININAE
BUN	BUN
GOT-AST	GOT-AST
GPT-ALT	GPT-ALT
Total billirubin	Total billirubin
Direct bilirrubin	Direct bilirrubin
PT	TP
PTT	TPT
CPK	CPK
GLICEMIA	GLICEMIA
DAO_URI	Days pased between disease onset and urine tests
Date Urine	Date of urine tests
Urine density	Urine density
PH	PH
PROTEINS	PROTEINS
Proteinuria	1 Present 2 Absent
BILIRRUBIN	BILIRRUBIN
Bilir_COUNT	1 Present 2 Absent
GLUCOSE	GLUCOSAE
LEUKOCYTES	LEUKOCYTES
Leuco_COUNT	1 Present 2 Absent
ERITROCYTES	ERITROCYTES
Eritro_COUNT	1 Present 2 Absent
CILINDERS	CILINDERS
Cilin_COUNT	1 Present 2 Absent
KETON BODIES	KETON BODIES
KETON COUNT	1 Present 2 Absent
